# Supplementary material for: Agaricus bisporus-Derived Glucosamine Hydrochloride Regulates VEGF through BMP Signaling to Promote Zebrafish Vascular Development and Impairment Repair
Source: Life (Basel). 2023 Dec 12;13(12):2330. doi: 10.3390/life13122330 (PMC10745105; doi:10.3390/life13122330)
Supplement: Supplementary file 1 [file life-13-02330-s001.zip]

Archive with 1 entries (1 files):
- life-2586368-supplementary.pdf
